# Supplementary material for: Liposomes-in-Gel as the Docetaxel Delivery for the Effective Treatment of Psoriasis by Inhibiting the Proliferation of Blood Vessels
Source: Gels. 2025 Mar 22;11(4):228. doi: 10.3390/gels11040228 (PMC12027167; doi:10.3390/gels11040228)
Supplement: Supplementary file 1 [file gels-11-00228-s001.zip]

Archive with 1 entries (1 files):
- gels-3519050-Supplementary file.pdf
